# Supplementary material for: Climate and Soil Microsite Conditions Determine Local Adaptation in Declining Silver Fir Forests
Source: Plants (Basel). 2023 Jul 10;12(14):2607. doi: 10.3390/plants12142607 (PMC10384727; doi:10.3390/plants12142607)
Supplement: Supplementary file 1 [file plants-12-02607-s001.zip]

Archive with 1 entries (1 files):
- plants-2430301-supplementary.pdf
